# Supplementary material for: Interactive effects of chemical and biological controls on food-web composition in saline prairie lakes
Source: Aquat Biosyst. 2012 Nov 27;8:29. doi: 10.1186/2046-9063-8-29 (PMC3547742; doi:10.1186/2046-9063-8-29)
Supplement: Additional file 1 — Appendix 1. Presence (1) and absence (0) of fishes, zooplankton and littoral macroinvertebrate taxa in the 20 studies lakes during 2007 and 2008. Lakes are ordered by increasing salinity (TDS, g L-1), indicated in the last row of the table. Littoral macroinvertebrates that were encountered in pelagic samples are identified as "(litt.)". [file 2046-9063-8-29-S1.xlsx]

## Sheet: Sheet1
Lake	Edouard	Kipabiskau	Pelletier	Lenore	Humboldt	Clair	Wakaw	Shannon	Fishing	Rabbit	Charron	Arthur	Middle	Deadmoose	Waldsea	Redberry	Antelope	Success	L. Manitou	Snakehole
Yellow perch	0	1	1	1	1	0	1	0	1	0	0	0	0	0	0	0	0	0	0	0
Walleye	0	1	1	1	1	0	1	0	1	0	0	0	0	0	0	0	0	0	0	0
Fathead minnow	1	1	0	0	1	1	0	1	0	0	0	0	0	0	0	1	0	0	0	0
Pearl dace	0	0	0	1	0	0	0	0	1	0	0	0	0	0	0	0	0	0	0	0
Spottail shiner	0	1	0	0	0	0	1	0	0	0	0	0	0	0	0	0	0	0	0	0
Ninespine stickleback	0	0	0	1	1	1	0	1	1	0	0	0	0	0	0	0	0	0	0	0
Brook stickleback	0	0	0	0	0	0	0	0	0	0	0	0	0	1	1	1	0	0	0	0
Northern pike	0	1	1	1	0	0	1	0	1	0	0	0	0	0	0	0	0	0	0	0
Common sucker	0	1	0	1	0	0	0	1	1	0	0	0	0	0	0	0	0	0	0	0
Lake whitefish	0	0	1	1	0	0	0	0	0	0	0	0	0	0	0	0	0	0	0	0
Corixidae	1	1	0	1	1	1	1	1	1	1	1	1	1	1	1	1	1	1	1	0
Chironomid	1	1	1	1	1	1	1	1	0	1	1	1	1	1	0	0	1	1	0	1
Hydracarina	0	1	1	1	1	1	1	1	0	0	0	0	0	0	0	0	0	0	0	0
H. azteca	1	1	1	1	1	1	1	1	1	1	1	1	1	1	1	1	1	0	0	0
G. pulex	1	1	0	1	1	1	1	1	1	1	1	0	0	1	0	0	0	0	0	0
Gastropod	1	1	1	1	1	1	1	1	1	0	0	0	0	0	0	0	1	0	0	0
Hydrophilidae	0	1	1	0	1	0	1	1	0	0	1	0	1	0	0	0	1	0	0	1
Dytiscidae	1	1	1	1	1	1	1	0	1	0	1	0	0	0	0	0	0	0	0	0
Notonectidae	0	0	1	0	1	1	0	0	0	1	0	0	1	0	0	0	0	0	0	0
Haliplidae	1	0	0	0	1	1	0	0	1	0	0	0	1	0	0	0	0	0	0	0
Zygoptera	0	1	1	1	0	1	1	1	1	1	1	1	1	1	1	1	1	1	0	0
Hirudinae	0	1	1	1	1	1	1	1	1	0	0	0	0	0	0	0	0	0	0	0
Ephydridae	0	0	0	0	0	0	0	0	0	0	0	0	0	0	0	0	0	1	1	1
Crayfish	0	1	0	1	0	0	0	0	0	0	0	0	0	0	0	0	0	0	0	0
Culicae	0	1	1	1	0	0	0	0	0	0	0	0	1	0	0	0	0	0	0	0
Ephemeroptera	0	0	1	1	0	1	1	1	1	0	0	0	0	0	0	0	0	1	0	0
Turbellaria	0	1	0	0	0	0	0	0	0	0	0	0	0	0	0	0	0	0	0	0
Trichoptera	0	0	0	0	0	0	0	1	0	0	0	0	0	0	0	0	0	0	0	0
G. pulex (litt.)	0	0	0	1	1	1	0	1	1	0	0	0	0	0	0	0	0	0	0	0
H. azteca (litt.)	0	0	0	0	0	0	0	0	0	0	0	0	0	1	1	1	0	0	0	0
Hydracarina (litt.)	0	1	0	1	0	0	0	1	1	0	0	0	0	0	0	0	0	0	0	0
Corixidae (litt.)	0	0	1	1	0	0	0	0	0	0	0	0	0	0	0	0	0	0	0	0
Chironomd (litt.)	1	1	0	1	1	1	1	1	1	1	1	1	1	1	1	1	1	1	1	0
Zygoptera (litt.)	1	1	1	1	1	1	1	1	0	1	1	1	1	1	0	0	1	1	0	1
Artemia	0	1	1	1	0	0	1	0	1	0	0	0	0	0	0	0	0	0	0	0
Asplanchna	1	1	1	1	1	1	1	1	1	1	1	1	1	1	1	1	1	1	1	1
Keratella	0	1	1	1	1	0	1	0	1	0	0	0	0	0	0	0	0	0	0	0
Polyarthra	0	1	1	1	1	0	1	0	1	0	0	0	0	0	0	0	0	0	0	0
Collotheca	1	1	0	0	1	1	0	1	0	0	0	0	0	0	0	1	0	0	0	0
Kellicottia	0	0	0	1	0	0	0	0	1	0	0	0	0	0	0	0	0	0	0	0
Trichocerca	0	1	0	0	0	0	1	0	0	0	0	0	0	0	0	0	0	0	0	0
D. pulex	1	1	0	1	1	1	1	1	1	1	1	0	0	1	0	0	0	0	0	0
D. galeata mendota	1	1	1	1	1	1	1	1	1	0	0	0	0	0	0	0	1	0	0	0
D. rosea	0	1	1	0	1	0	1	1	0	0	1	0	1	0	0	0	1	0	0	1
D. similis	1	1	1	1	1	1	1	0	1	0	1	0	0	0	0	0	0	0	0	0
Diaphanosoma	1	0	0	0	1	1	0	0	1	0	0	0	1	0	0	0	0	0	0	0
Ceriodaphnia	0	1	1	1	0	1	1	1	1	1	1	1	1	1	1	1	1	1	0	0
Bosmina	0	1	1	1	1	1	1	1	1	0	0	0	0	0	0	0	0	0	0	0
Leptodiaptomus	0	1	0	1	0	0	0	0	0	0	0	0	0	0	0	0	0	0	0	0
Diacyclops	0	1	1	1	0	0	0	0	0	0	0	0	1	0	0	0	0	0	0	0
harpacticoids	0	0	1	1	0	1	1	1	1	0	0	0	0	0	0	0	0	1	0	0
Diaptomus nevadensis	0	1	0	0	0	0	0	0	0	0	0	0	0	0	0	0	0	0	0	0
Salinity	1.3275	1.4525	1.455	1.81	1.8925	2.025	2.8	2.9025	3.035	5.795	6.6225	9.4575	10.78	11.0475	11.9225	13.1225	14.03	23.045	47.2375	57.45
